# Supplementary material for: SARS-CoV-2 Spike Protein Activates Human Lung Macrophages
Source: Int J Mol Sci. 2023 Feb 3;24(3):3036. doi: 10.3390/ijms24033036 (PMC9917796; doi:10.3390/ijms24033036)
Supplement: Supplementary file 1 [file ijms-24-03036-s001.zip]

Archive with 1 entries (1 files):
- ijms-2194672-supplementary.pdf
